# Supplementary material for: Bayesian Solutions for Assessing Differential Effects in Biomarker Positive and Negative Subgroups
Source: Pharm Stat. 2024 Nov 25;24(2):e2456. doi: 10.1002/pst.2456 (PMC11893291; doi:10.1002/pst.2456)
Supplement: Supplementary file 1 — Data S1 Supporting Information. [file PST-24-0-s001.zip]

Archive with 4 entries (4 files):
- pst-23-0103-File007.Rmd
- pst-23-0103-File008.R
- pst-23-0103-File009.txt
- pst-23-0103-File006.html
