# Supplementary material for: Bayesian Solutions for Assessing Differential Effects in Biomarker Positive and Negative Subgroups
Source: Pharm Stat. 2024 Nov 25;24(2):e2456. doi: 10.1002/pst.2456 (PMC11893291; doi:10.1002/pst.2456)
Supplement: Supplementary file 1 — Data S1 Supporting Information. [file PST-24-0-s001.zip › pst-23-0103-File008.R]

### Bayesian subgroup source functions
### Functions: fit.disc, fit.cont, fit.ss, fit.design, fit.joint, prior.calculate, 
###            fit.rectified, fit.rectified.no.data, gen.forestplot

library(R2jags)
library(dplyr)
library(coda)
library(lattice)
set.seed(12345)

## fit.disc: run a jags model using discrete prior for delta
## - estB and sB: treatment effect estimate and SE for subgroup B in log scale
## - estC and sC: treatment effect estimate and SE for subgroup C in log scale
## - disc.seq: a sequence of discrete delta prior values
## - disc.prob: probabilities for each value in disc.seq. if NULL, equal prob will be used
fit.disc <- function(estB, estC, sB, sC, disc.seq, disc.prob = NULL){
  out <- list()
  
  # Set probabilities for discrete sequence
  if(is.null(disc.prob)){
    disc.seq.p <- rep(1 / length(disc.seq), length(disc.seq))
  }else{
    disc.seq.p <- disc.prob
  }
  
  modeldisc <- function(){
    # Data for the two subgroups
    estB ~ dnorm(muB, 1 / (sB * sB))
    estC ~ dnorm(muC, 1 / (sC * sC))
    
    # Priors
    m ~ dcat(disc.seq.p[])
    delta <- disc.seq[m]
    muB <- muC + delta
    muC ~ dnorm(0, 0.01)
    
  }
  
  # JAGS model setup
  jags.model <- modeldisc
  jags.parm <- c("delta", "m", "muB", "muC")
  jags.init <- function(){ list("muC" = 0) }
  jags.data <- list("estB", "estC", "sB", "sC", "disc.seq", "disc.seq.p")
  
  # Fit the model
  jags.fit <- jags(jags.data, jags.init, parameters.to.save = jags.parm, model.file = jags.model,
                   n.chains = 2, n.iter = 50000, n.burnin = 20000, n.thin = 2, 
                   DIC = TRUE, progress.bar = "none")
  jags.mcmc <- as.mcmc(jags.fit)
  jags.mcmc <- rbind(jags.mcmc[[1]], jags.mcmc[[2]])
  
  out$results <- jags.mcmc
  out$sum <- jags.fit
  
  return(out)
}

## fit.cont: run a jags model using continuous prior for delta 
## - estB, estC, sB, sC are same as those in fit.disc
## - prior.mean and prior.se: mean and SE for delta prior
## - muC.prior.mean and muC.prior.se: mean and SE for muC prior
## - k.delta: a scalar parameter k to downweight the external delta info only used when implementing a power prior
## - k.muC: a scalar parameter k to downweight the muC info only used when implementing a power prior
fit.cont <- function(estB, estC, sB, sC, 
                     prior.mean = 0, prior.se = 10, 
                     muC.prior.mean = 0, muC.prior.se = 10, 
                     k.delta = 1, k.muC = 1){
  out <- list()
  
  modelcont <- function(){
    # Data for the two subgroups
    estB ~ dnorm(muB, 1 / (sB * sB))
    estC ~ dnorm(muC, 1 / (sC * sC))
    
    # Priors
    delta ~ dnorm(prior.mean, k.delta / (prior.se * prior.se))
    muB <- muC + delta
    muC ~ dnorm(muC.prior.mean, k.muC / (muC.prior.se * muC.prior.se))

  }
  
  jags.model <- modelcont
  jags.parm <- c("delta", "muB", "muC")
  jags.init <- function(){ list("muC"=0) }
  jags.data <- list("estB", "estC", "sB", "sC",
                    "prior.mean", "prior.se",
                    "muC.prior.mean", "muC.prior.se", "k.delta", "k.muC")
  jags.fit <- jags(jags.data, jags.init, parameters.to.save = jags.parm, model.file = jags.model,
                   n.chains = 2, n.iter = 50000, n.burnin = 20000, n.thin = 2, 
                   DIC = TRUE, progress.bar = "none")
  jags.mcmc <- as.mcmc(jags.fit)
  jags.mcmc <- rbind(jags.mcmc[[1]], jags.mcmc[[2]])
  
  out$results <- jags.mcmc
  out$sum <- jags.fit
  
  return(out)
}

## fit.ss: run a jags model using spike and slab prior for delta 
## - estB, estC, sB, sC are same as those in fit.disc
## - vSpike and vSlab: variances of spike and slab priors
fit.ss <- function(estB, estC, sB, sC, vSpike=0.0001, vSlab=100){
  out <- list()
  
  modelss <- function(){
    # Data for the two subgroups
    estB ~ dnorm(muB, 1 / (sB * sB))
    estC ~ dnorm(muC, 1 / (sC * sC))
    
    # Priors
    delta <- d[pick]
    pick <- Islab + 1
    Islab ~ dbern(prob)    # prior prob of slab
    
    d[1] ~ dnorm(0, 1 / vSpike)   # spike at zero
    d[2] ~ dnorm(0, 1 / vSlab)    # slab
    
    prob ~ dbeta(1, 1)
    muB <- muC + delta
    muC ~ dnorm(0, 0.01) 

  }
  
  jags.model <- modelss
  jags.parm <- c("delta", "d", "muB", "muC", "pick", "prob", "Islab")
  jags.init <- function(){ list("muC" = 0) }
  jags.data <- list("estB", "estC", "sB", "sC", "vSpike", "vSlab")
  jags.fit <- jags(jags.data, jags.init, parameters.to.save = jags.parm, model.file = jags.model,
                   n.chains = 2, n.iter = 50000, n.burnin = 20000, n.thin = 2, 
                   DIC = TRUE, progress.bar = "none")
  jags.mcmc <- as.mcmc(jags.fit)
  jags.mcmc <- rbind(jags.mcmc[[1]], jags.mcmc[[2]])
  
  out$results <- jags.mcmc
  out$sum <- jags.fit
  
  return(out)
}

## fit.design: run mixture TE model for trial design using continuous prior for delta 
## - estB, estC, sB, sC same as those in fit.disc
## - prior.mean, prior.se, muC.prior.mean, muC.prior.se same as those in fit.cont
## - npts: number of patients
## - propB: the proportion of subgroup B
## - ranrB/ranrC: randomization ratio in subgroup B/C
## - eventrateB0/eventrateC0: event rate in the control arm of subgroup B/C
## - eventrateB1/eventrateC1: event rate in the treatment arm of subgroup B/C
fit.design <- function(estB, estC, sB, sC, 
                       prior.mean, prior.se, 
                       muC.prior.mean = 0, muC.prior.se = 10,
                       npts, propB, ranrB = 1, ranrC = 1, 
                       eventrateB0, eventrateB1, eventrateC0, eventrateC1){
  out<-list()
  
  modeldesign <-function(){
    # Data for the two subgroups
    estB ~ dnorm(muB, 1 / (sB * sB))
    estC ~ dnorm(muC, 1 / (sC * sC))
    
    # Priors
    delta ~ dnorm(prior.mean, 1 / (prior.se * prior.se))
    muB <- muC + delta
    muC ~ dnorm(muC.prior.mean, 1 / (muC.prior.se * muC.prior.se))
    
    # Loop through each proportion of group B
    for(j in 1:length(propB)){
      # Calculate expected number of events
      neventB[j] <- npts * propB[j] * 1 / (1 + ranrB) * eventrateB0 + 
                    npts * propB[j] * ranrB / (1 + ranrB) * eventrateB1
      neventC[j] <- npts * (1 - propB[j]) * 1 / (1 + ranrC) * eventrateC0 + 
                    npts * (1 - propB[j]) * ranrC / (1 + ranrC) * eventrateC1
      
      # New estimates and Z-scores
      estBnew[j] ~ dnorm(muB, 1 / (4 / neventB[j]))
      estCnew[j] ~ dnorm(muC, 1 / (4 / neventC[j]))
      ZB[j] <- estBnew[j] / sqrt(4 / neventB[j])
      ZC[j] <- estCnew[j] / sqrt(4 / neventC[j])
      
      estAnew[j] <- propB[j] * estBnew[j] + (1 - propB[j]) * estCnew[j]
      ZA[j] <- estAnew[j] / sqrt(4 / (neventB[j] + neventC[j]))
      
      # Significance determination
      sigB[j] <- ifelse(ZB[j] <= -1.96, 1, 0)
      sigC[j] <- ifelse(ZC[j] <= -1.96, 1, 0)
      sigA[j] <- ifelse(ZA[j] <= -1.96, 1, 0)
    }
  }
  
  jags.model <- modeldesign
  jags.parm <- c("delta", "muB", "muC", "ZA", "ZB", "ZC", "sigA", "sigB", "sigC")
  jags.init <- function(){ list("muC" = 0) }
  jags.data <- list("estB", "estC", "sB", "sC", "npts", "propB", "ranrB", "ranrC",
                    "eventrateB0", "eventrateB1", "eventrateC0", "eventrateC1",
                    "prior.mean", "prior.se", "muC.prior.mean", "muC.prior.se")
  jags.fit <- jags(jags.data, jags.init, parameters.to.save = jags.parm, model.file = jags.model,
                   n.chains = 2, n.iter = 50000, n.burnin = 20000, n.thin = 2, 
                   DIC = TRUE, progress.bar = "none")
  jags.mcmc <- as.mcmc(jags.fit)
  jags.mcmc <- rbind(jags.mcmc[[1]], jags.mcmc[[2]])
  
  out$results <- jags.mcmc
  out$sum <- jags.fit
  
  return(out)
}

## fit.joint: run a jags model using a joint prior of muB and muC
## - muBC.mean.prior: muBC prior mean
## - rho: correlation coefficient of muB and muC priors
## - estB, estC, sB, sC and other prior inputs are all same as those in fit.cont
fit.joint <- function(estB, estC, sB, sC, 
                      muBC.mean.prior, muB.se.prior, muC.se.prior, 
                      rho = 0.5){
  out <- list()
  
  modeljoint <- function(){
    # Data for the two subgroups
    estB ~ dnorm(muBC[1], 1 / (sB * sB))
    estC ~ dnorm(muBC[2], 1 / (sC * sC))
    
    # Priors
    delta <- muBC[1] - muBC[2]
    muBC ~ dmnorm(muBC.mean.prior, muBC.prec.prior)
    muBC.sigma.prior[1,1] <- muB.se.prior^2
    muBC.sigma.prior[1,2] <- rho * muB.se.prior * muC.se.prior
    muBC.sigma.prior[2,1] <- rho * muB.se.prior * muC.se.prior
    muBC.sigma.prior[2,2] <- muC.se.prior^2 
    muBC.prec.prior <- inverse(muBC.sigma.prior)
  }
  
  jags.model <- modeljoint
  jags.parm <- c("delta", "muBC")
  jags.init <- function(){ list("muBC" = c(0,0)) }
  jags.data <- list("estB", "estC", "sB", "sC", "rho", "muBC.mean.prior", "muB.se.prior", "muC.se.prior")
  jags.fit <- jags(jags.data, jags.init, parameters.to.save = jags.parm, model.file = jags.model,
                   n.chains = 2, n.iter = 50000, n.burnin = 20000, n.thin = 2, 
                   DIC = TRUE, progress.bar = "none")
  jags.mcmc <- as.mcmc(jags.fit)
  jags.mcmc <- rbind(jags.mcmc[[1]], jags.mcmc[[2]])
  
  out$results <- jags.mcmc
  out$sum <- jags.fit
  
  return(out)
}

## prior.calculate: compute the means, variances and correlation of the joint prior distribution 
##                  using rectified normal priors
## - x: a vector containing the a, log(b^2), c, log(d^2),e values
## - effect.sizes.bounds: the bounds of intervals corresponding to the effect sizes
## - typical.effect.sizes: the effect sizes used for elicitation
## - prior.probs: the elicited prior probabilities over the discrete grid formed by considering
##                all combinations of typical.effect.sizes for muB and muC
prior.calculate <- function(x, 
                            effect.sizes.bounds=log(c(0.55, 0.65, 0.75, 0.85, 0.95)),
                            typical.effect.sizes=log(c(0.5, 0.6, 0.7, 0.8, 0.9, 1)),
                            prior.probs){
  # x is a vector containing the a,b,c,d,e values
  # b_sq and d_sq should be restrained to be positive because they are variances
  # b and d are the corresponding standard deviations  
  # d_sq is a variance when mu_c is 0. 
  # Do maximisation on log scale for b and d  
  a <- x[1] 
  b_sq <- exp(x[2]) 
  c <- x[3] 
  d_sq <- exp(x[4]) 
  e <- x[5]
  
  # typical.effect.sizes are the effect sizes used for elicitation
  # effect.sizes.bounds are the bounds of intervals corresponding to the effect sizes 
  # When using the default, >log(0.95) interval corresponds to log(1)
  # >log(0.85) & <log(0.95) interval corresponds to log (0.9)
  # etc, <log(0.55) interval corresponds to log(0.5)
  
  # Now calculate the probability that the un-rectified version of muC
  # lies within each interval - that is we interpret the effect sizes used for 
  # elicitation as now corresponding to each interval 
  marginal_muc <- diff(c(0, pnorm(effect.sizes.bounds, mean = a, sd = sqrt(b_sq)), 1))
  
  # Now set up the un-rectified conditional distributions for muB given muC
  # ith row will correspond to "given ith interval of muC" 
  # (using the typical effect sizes to represent the interval)
  # jth column will be probability of muB falling in the jth interval given muC 
  conditional_mub <- matrix(nrow = length(effect.sizes.bounds) + 1, 
                            ncol = length(effect.sizes.bounds) + 1)
  
  for(i in 1:(length(effect.sizes.bounds) + 1)){
    # Define the conditional mean and standard deviation
    the.mean <- c * typical.effect.sizes[i]
    # make sure conditional se does not become negative
    the.sd <- sqrt(max(d_sq + e * typical.effect.sizes[i], 0))  
    conditional_mub[i,] <- diff(c(0, pnorm(effect.sizes.bounds, mean = the.mean, sd = the.sd), 1))  
  }
  
  # To compute the ith by jth entry joint distribution of muC and muB we 
  # multiply the ith entry of marginal for muC by the ith row jth column of conditional muB given muC
  joint <- conditional_mub * marginal_muc
  # joint is now the joint un-rectified joint prior probability distribution 
  # The rectification is implemented by assuming that muB,muC >0.95 before rectification 
  # corresponds to the probability that muB,muC=1 after the rectification, 
  # so that all probability on muB,muC that is (approximately) more than 1
  # is "lumped" on 1, as per rectification.
  
  # Now compute sum((O-E)^2)
  # prior.probs are the elicited prior probabilities over the discrete grid formed by considering
  # all combinations of typical.effect.sizes for muB and muC - these are the O(bserved) probabilities
  # joint is (approximately) the corresponding probabilities provided by the rectified prior
  # so that the entries of joint are the E(expected) probabilities assuming the rectified joint prior
  # We will minimise sum((O-E)^2) to get the "best" rectified bivariate prior that "matches"
  # the elicted prior probabilities as accurately as possible. 
  sum((prior.probs - joint)^2)
}

## fit.rectified: run a jags model using rectified normal priors for muC and muB given muC
##                muC~RN(muC.prior.mean, mu.prior.var) 
##                muB|muC~RN(muB.cond.prior.mean.scale*muC,
##                           muB.cond.prior.var.shift+muB.cond.prior.var.scale*muC)
## - estB and sB: treatment effect estimate and SE for subgroup B in log scale
## - estC and sC: treatment effect estimate and SE for subgroup C in log scale
## - muC.prior.mean: rectified normal mean for muC corresponding to a in prior.calculate()
## - muC.prior.var: rectified normal variance for muC corresponding to b^2
## - muB.cond.prior.mean.scale: the mean scale for conditional muB given muC, i.e. c
## - muB.cond.prior.var.shift: the variance shift for conditional muB given muC, i.e. d^2
## - muB.cond.prior.var.scale: the variance scale for conditional muB given muC, i.e. e
fit.rectified <- function(estB, estC, sB, sC, 
                          muC.prior.mean, muC.prior.var,
                          muB.cond.prior.mean.scale, muB.cond.prior.var.shift, muB.cond.prior.var.scale){
  out <- list()
  
  modelrect <- function(){
    # Data for the two subgroups
    estB ~ dnorm(muB, 1 / (sB * sB))
    estC ~ dnorm(muC, 1 / (sC * sC))
    
    # muC without rectification
    muC.prec <- 1 / muC.prior.var
    muC.norec ~ dnorm(muC.prior.mean, muC.prec)
    
    # rectify muC. muC.rec.ind = 1 if muC.norec.prec is negative, 0 if positive
    #muC.rec.ind <- 1 - step(muC.norec)
    #muC <- muC.norec * muC.rec.ind
    muC <- min(muC.norec, 0)
    
    # muB conditional var and mean
    muB.cond.prior.var.notrunc <- muB.cond.prior.var.shift + muB.cond.prior.var.scale*muC
    
    # If 'muB.cond.prior.var' approaches zero, a small positive value (e.g., 0.000001) is used as a lower bound
    # to prevent division by zero or numerical issues in calculations. This approach ensures
    # 'muB.cond.prior.var' remains strictly positive, avoiding errors when calculating 'muB.cond.prior.prec'.
    # Note: In the code below, the threshold is currently set to 0, which may need adjustment to a small positive value like 0.000001.
    
    muB.cond.prior.var <- max(muB.cond.prior.var.notrunc, 0)  # Consider using a small positive value instead of 0
    muB.cond.prior.prec <- 1 / muB.cond.prior.var
    
    muB.cond.prior.mean <- muB.cond.prior.mean.scale * muC
    muB.norec ~ dnorm(muB.cond.prior.mean, muB.cond.prior.prec)
    muB <- min(muB.norec, 0)
    
    # define delta
    delta <- muB - muC
    
  }
  
  jags.model <- modelrect
  jags.parm <- c("delta", "muB", "muB.norec", "muC", "muC.norec")
  jags.init <- function(){ list("muC.norec" = 0) }
  jags.data <- list("estB", "estC", "sB", "sC", "muC.prior.mean", "muC.prior.var",
                    "muB.cond.prior.mean.scale", "muB.cond.prior.var.shift", "muB.cond.prior.var.scale")
  jags.fit <- jags(jags.data, jags.init, parameters.to.save = jags.parm, model.file = jags.model,
                   n.chains = 2, n.iter = 50000, n.burnin = 20000, n.thin = 2, 
                   DIC = TRUE, progress.bar = "none")
  jags.mcmc <- as.mcmc(jags.fit)
  jags.mcmc <- rbind(jags.mcmc[[1]], jags.mcmc[[2]])
  
  out$results <- jags.mcmc
  out$sum <- jags.fit
  
  return(out)
}

## fit.rectified.no.data: define a version of fit.rectified where there are no data
## produce only priors, remove estimands, set DIC false and reduce list for data
fit.rectified.no.data<-function(muC.prior.mean, muC.prior.var,
                                muB.cond.prior.mean.scale, muB.cond.prior.var.shift, muB.cond.prior.var.scale){
  out <- list()
  
  modelrect <- function(){
    # Remove data - just want prior
    #estB ~ dnorm(muB, 1 / (sB * sB))
    #estC ~ dnorm(muC, 1 / (sC * sC))
    
    # muC without rectification
    muC.prec <- 1 / muC.prior.var
    muC.norec ~ dnorm(muC.prior.mean, muC.prec)
    
    # rectify muC. muC.rec.ind = 1 if muC.norec.prec is negative, 0 if positive
    #muC.rec.ind <- 1 - step(muC.norec)
    #muC <- muC.norec * muC.rec.ind
    muC <- min(muC.norec, 0)
    
    # muB conditional var and mean
    muB.cond.prior.var.notrunc <- muB.cond.prior.var.shift + muB.cond.prior.var.scale*muC
    
    # If 'muB.cond.prior.var' approaches zero, a small positive value (e.g., 0.000001) is used as a lower bound
    # to prevent division by zero or numerical issues in calculations. This approach ensures
    # 'muB.cond.prior.var' remains strictly positive, avoiding errors when calculating 'muB.cond.prior.prec'.
    # Note: In the code below, the threshold is currently set to 0, which may need adjustment to a small positive value like 0.000001.
    
    muB.cond.prior.var <- max(muB.cond.prior.var.notrunc, 0)  # Consider using a small positive value instead of 0
    muB.cond.prior.prec <- 1 / muB.cond.prior.var
    
    muB.cond.prior.mean <- muB.cond.prior.mean.scale * muC
    muB.norec ~ dnorm(muB.cond.prior.mean, muB.cond.prior.prec)
    muB <- min(muB.norec, 0)
    
    # define delta
    delta <- muB - muC
    
  }
  
  jags.model <- modelrect
  jags.parm <- c("delta", "muB", "muB.norec", "muC", "muC.norec")
  jags.init <- function(){ list("muC.norec" = 0) }
  jags.data <- list("muC.prior.mean", "muC.prior.var",
                    "muB.cond.prior.mean.scale", "muB.cond.prior.var.shift", "muB.cond.prior.var.scale")
  jags.fit <- jags(jags.data, jags.init, parameters.to.save = jags.parm, model.file = jags.model,
                   n.chains = 2, n.iter = 50000, n.burnin = 20000, n.thin = 2, 
                   DIC = FALSE, progress.bar = "none")
  jags.mcmc <- as.mcmc(jags.fit)
  jags.mcmc <- rbind(jags.mcmc[[1]], jags.mcmc[[2]])
  
  out$results <- jags.mcmc
  out$sum <- jags.fit
  
  return(out)
}

## gen.forestplot: create a summary table of posterior estimates along with a forest plot
## - plotdata: a data frame containing columns including Method/Prior, Parameter, Mean, SD, Median and 95% CI 
gen.forestplot <- function(plotdata){
  colnames(plotdata)[which(colnames(plotdata) == "95%LCI")] <- "LCI"
  colnames(plotdata)[which(colnames(plotdata) == "95%UCI")] <- "UCI"
  plotdata$LCI <- sprintf(as.numeric(plotdata$LCI), fmt = '%#.3f')
  plotdata$UCI <- sprintf(as.numeric(plotdata$UCI), fmt = '%#.3f')
  plotdata$CI <- paste0("(", plotdata$LCI, ",", plotdata$UCI, ")")
  cols.numeric <- c("Mean", "SD", "Median", "LCI", "UCI")
  plotdata[, cols.numeric] <- data.frame(sapply(plotdata[, cols.numeric], as.numeric), check.names = F)
  # forest plot using ggplot2
  # https://www.khstats.com/blog/forest-plots/
  plotdata$method.par <- paste0(plotdata$`Method/Prior`, " ", plotdata$Parameter)
  plotdata$method.par <- factor(plotdata$method.par, levels = unique(plotdata$method.par))
  plotdata$metric <- ifelse(plotdata$Parameter == "delta", "diff", "logHR")
  
  # create a forest plot on the right side
  p.right <- ggplot(data = plotdata, aes(y = fct_rev(method.par))) + 
    geom_point(aes(x = Mean, color = metric), shape = 15, size = 1) +
    geom_linerange(aes(xmin = LCI, xmax = UCI, color = metric),) +
    scale_color_manual(values = c("logHR" = "black", "diff" = "blue")) +
    geom_vline(xintercept = 0, linetype = "dashed") +
    coord_cartesian(ylim = c(1, nrow(plotdata) + 1), xlim = c(-1, 1)) +
    labs(x = "Estimates", y = "") +
    theme_classic() + 
    theme(axis.line.y = element_blank(),
          axis.ticks.y = element_blank(),
          axis.text.y = element_blank(),
          axis.title.y = element_blank(),
          legend.position = "none")
  
  # modify the plotdata format by adjusting the number of spaces to make the both sides of CI aligned in the plot
  plotdata.left <- plotdata %>% 
    mutate(Mean.fmt = case_when(Mean < 0 ~ sprintf(Mean, fmt = '%#.3f'),
                                Mean >=0 ~ paste0(" ", sprintf(Mean, fmt = '%#.3f'))),
           CI.fmt = case_when(LCI <0 & UCI <0 ~ gsub("\\,", "\\, ", CI),
                              LCI <0 & UCI>=0 ~ gsub("\\,", "\\,  ", CI),
                              LCI>=0 & UCI>=0 ~ paste0(" ", LCI, ",  ", UCI)),
           MeanCI.fmt = paste0(Mean.fmt, " ", CI.fmt)) %>%
    dplyr::select(method.par, MeanCI.fmt, metric) 
  
  # add desired labels
  plotdata.left$label0 <- rep("", nrow(plotdata)) 
  plotdata.left$label0[seq(1, nrow(plotdata), by = length(unique(plotdata$Parameter)))] <- unique(plotdata$`Method/Prior`)
  
  plotdata.left$label1 <- rep(c("mu[B]", "mu[C]", "delta"), length(unique(plotdata$`Method/Prior`)))
  plotdata.left$label2 <- plotdata.left$MeanCI.fmt
  plotdata.left$label1header <- plotdata.left$label2header <- rep("", nrow(plotdata))
  plotdata.left <- plotdata.left %>% 
    bind_rows(
      data.frame(
        method.par = "Method Parameter",
        MeanCI.fmt = "Mean (95% CI)",
        label0 = "Prior",
        label1 = "",
        label1header = "Parameter",
        label2 = "",
        label2header = "Mean (95% CI)"
      )
    ) 
  plotdata.left$method.par <- factor(plotdata.left$method.par,
                                     levels = c("Method Parameter", as.character(unique(plotdata$method.par))))
  
  # create the estimates summary on the left side
  p.left <- ggplot(data = plotdata.left, aes(y = fct_rev(method.par))) +
    geom_text(aes(x = 0, label = label0), hjust = 0, fontface = ifelse(plotdata.left$label0 == "Prior", "bold", "plain")) +
    geom_text(aes(x = 3, label = label1, color = metric), hjust = 0, 
              fontface = ifelse(plotdata.left$label1 == "Parameter", "bold", "plain"), parse = TRUE) +
    geom_text(aes(x = 3, label = label1header), hjust = 0, fontface = "bold") +
    geom_text(aes(x = 4.8, label = label2, color = metric), hjust = 0, fontface = "plain") +
    geom_text(aes(x = 4.8, label = label2header), hjust = 0, fontface = "bold") + 
    geom_segment(aes(x = 0, xend = 7, y = 9.5, yend = 9.5), color = "gray") +
    geom_segment(aes(x = 0, xend = 7, y = 21.5, yend = 21.5), color = "gray") +
    geom_segment(aes(x = 0, xend = 7, y = 24.5, yend = 24.5), color = "gray") +
    scale_color_manual(values = c("logHR" = "black", "diff" = "blue"), guide = "none") +
    theme_void() + 
    coord_cartesian(xlim = c(0, 7))
  
  layout <- c(
    # left plot, starts at the top of the page (0) and goes 50 units down and 34 units to the right
    # middle plot starts a little lower (t=1) because there's no title. 
    # starts 1 unit right of the left plot (l=35, whereas left plot is r=34), 
    # goes to the bottom of the page (50 units), and 16 units further over from the left plot (r=50 whereas left plot is r=34)
    area(t = 0, l = 0, b = 50, r = 34),
    area(t = 1, l = 35, b = 50, r = 50) 
  )
  
  # final plot arrangement
  forestplot <- p.left + p.right + plot_layout(design = layout)
  forestplot
}
