# Supplementary material for: Bayesian Solutions for Assessing Differential Effects in Biomarker Positive and Negative Subgroups
Source: Pharm Stat. 2024 Nov 25;24(2):e2456. doi: 10.1002/pst.2456 (PMC11893291; doi:10.1002/pst.2456)
Supplement: Supplementary file 1 — Data S1 Supporting Information. [file PST-24-0-s001.zip › pst-23-0103-File009.txt]

model{
    # Data for the two subgroups
    estB ~ dnorm(muB, 1 / (sB * sB))
    estC ~ dnorm(muC, 1 / (sC * sC))
    
    # Priors
    delta ~ dnorm(prior.mean, 1 / (prior.se * prior.se))
    muB <- muC + delta
    muC ~ dnorm(muC.prior.mean, 1 / (muC.prior.se * muC.prior.se))T(, -0.223)

 }
  
  
